# Supplementary material for: CDC20 Holds Novel Regulation Mechanism in RPA1 during Different Stages of DNA Damage to Induce Radio-Chemoresistance
Source: Int J Mol Sci. 2024 Aug 1;25(15):8383. doi: 10.3390/ijms25158383 (PMC11312485; doi:10.3390/ijms25158383)
Supplement: Supplementary file 1 [file ijms-25-08383-s001.zip]

Archive with 1 entries (1 files):
- ijms-3060836-supplementary.pdf
